# Supplementary material for: Bone Marrow Mesenchymal Stem Cell-Derived Exosomes Inhibit Triple-Negative Breast Cancer Cell Stemness and Metastasis via an ALKBH5-Dependent Mechanism
Source: Cancers (Basel). 2022 Dec 9;14(24):6059. doi: 10.3390/cancers14246059 (PMC9776833; doi:10.3390/cancers14246059)
Supplement: Supplementary file 1 [file cancers-14-06059-s001.zip]

Archive with 7 entries (7 files):
- Figure S1-Alkbh5.png
- Figure S1-Calnexin.png
- Figure S1-CD63.png
- Figure S1-GAPDH.png
- Figure S1-TSG101.png
- Figure S2.jpg
- Table S1.pdf
